# Supplementary material for: Development of Small-Molecule STING Activators for Cancer Immunotherapy
Source: Biomedicines. 2021 Dec 24;10(1):33. doi: 10.3390/biomedicines10010033 (PMC8773171; doi:10.3390/biomedicines10010033)
Supplement: Supplementary file 1 [file biomedicines-10-00033-s001.zip]

Archive with 1 entries (1 files):
- biomedicines-1504264-supplementary.pdf
